# Supplementary material for: Staphylococcus aureus From Prosthetic Joint Infections and Blood Cultures Display the Same Genetic Background
Source: APMIS. 2025 Jul 3;133(7):e70038. doi: 10.1111/apm.70038 (PMC12232108; doi:10.1111/apm.70038)
Supplement: Supplementary file 3 — Table S1. [file APM-133-0-s002.xlsx]

## Sheet: Blad1
Patient ID	Position in CP050691	Reference	SNP	gene	locus tag	Product	COG	COG	Description
1	588722	A	G			non-coding
	822949	A	G			non-coding
	946374	T	A			non-coding
	996558	A	C		HCU71_RS04750	superantigen-like protein SSL10	S	Function unknown	Staphylococcal superantigen-like OB-fold domain
2	548372	A	G		HCU71_RS02675	flavin reductase family protein	S	Function unknown	COG1853 Conserved protein domain typically associated with flavoprotein oxygenases, DIM6 NTAB family
	1581598	A	G		HCU71_RS07645	bifunctional methylenetetrahydrofolate dehydrogenase/methenyltetrahydrofolate cyclohydrolase FolD	F	Nucleotide transport and metabolism	Catalyzes the oxidation of 5,10- methylenetetrahydrofolate to 5,10-methenyltetrahydrofolate and then the hydrolysis of 5,10-methenyltetrahydrofolate to 10- formyltetrahydrofolate
	664584	C	A		HCU71_RS03230	oleate hydratase	S	Function unknown	MCRA family
3_1	110303	A	G		HCU71_RS00590	efflux RND transporter permease subunit	V	Defense mechanisms	Belongs to the resistance-nodulation-cell division (RND) (TC 2.A.6) family
	313849	A	G		HCU71_RS01605	M42 family metallopeptidase	G	Carbohydrate transport and metabolism	M42 glutamyl aminopeptidase
	519330	G	A		HCU71_RS02605	PTS fructose transporter subunit IIABC	G	Carbohydrate transport and metabolism	Phosphoenolpyruvate-dependent sugar phosphotransferase system, EIIA 2
	755773	C	T		HCU71_RS03615	N-acetyl-gamma-glutamyl-phosphate reductase	E	Amino acid transport and metabolism	Catalyzes the NADPH-dependent reduction of N-acetyl-5- glutamyl phosphate to yield N-acetyl-L-glutamate 5-semialdehyde
	1240546	A	G	pbp4	HCU71_RS05950	penicillin-binding protein PBP4	M	Cell wall/membrane/envelope biogenesis	Belongs to the peptidase S11 family
	1270760	A	G		HCU71_RS06085	YebC/PmpR family DNA-binding transcriptional regulator	K	Transcription	transcriptional regulatory protein
	1563300	G	T			non-coding
	1579440	T	A			non-coding
	1748556	G	A	fakA	HCU71_RS08480	fatty acid kinase catalytic subunit FakA	S	Function unknown	kinase related to dihydroxyacetone kinase
	1790216	T	C	rspE	HCU71_RS08670	RIP metalloprotease RseP	M	Cell wall/membrane/envelope biogenesis	zinc metalloprotease
	1806773	T	C	pnp	HCU71_RS08730	polyribonucleotide nucleotidyltransferase	J	Translation, ribosomal structure and biogenesis	Involved in mRNA degradation. Catalyzes the phosphorolysis of single-stranded polyribonucleotides processively in the 3'- to 5'-direction
	2359977	G	T	ribD	HCU71_RS11265	bifunctional diaminohydroxyphosphoribosylaminopyrimidine deaminase/5-amino-6-(5-phosphoribosylamino)uracil reductase RibD	H	Coenzyme transport and metabolism	Converts 2,5-diamino-6-(ribosylamino)-4(3h)-pyrimidinone 5'-phosphate into 5-amino-6-(ribosylamino)-2,4(1h,3h)- pyrimidinedione 5'-phosphate
3_2	110303	A	G		HCU71_RS00590	efflux RND transporter permease subunit	V	Defense mechanisms	Belongs to the resistance-nodulation-cell division (RND) (TC 2.A.6) family
	313849	A	G		HCU71_RS01605	M42 family metallopeptidase	G	Carbohydrate transport and metabolism	M42 glutamyl aminopeptidase
	519330	G	A		HCU71_RS02605	PTS fructose transporter subunit IIABC	G	Carbohydrate transport and metabolism	Phosphoenolpyruvate-dependent sugar phosphotransferase system, EIIA 2
	755773	C	T		HCU71_RS03615	N-acetyl-gamma-glutamyl-phosphate reductase	E	Amino acid transport and metabolism	Catalyzes the NADPH-dependent reduction of N-acetyl-5- glutamyl phosphate to yield N-acetyl-L-glutamate 5-semialdehyde
	1240546	A	G	pbp4	HCU71_RS05950	penicillin-binding protein PBP4	M	Cell wall/membrane/envelope biogenesis	Belongs to the peptidase S11 family
	1270760	A	G		HCU71_RS06085	YebC/PmpR family DNA-binding transcriptional regulator	K	Transcription	transcriptional regulatory protein
	1563300	G	T			non-coding
	1579440	T	A			non-coding
	1748556	G	A	fakA	HCU71_RS08480	fatty acid kinase catalytic subunit FakA	S	Function unknown	kinase related to dihydroxyacetone kinase
	1790216	T	C	rspE	HCU71_RS08670	RIP metalloprotease RseP	M	Cell wall/membrane/envelope biogenesis	zinc metalloprotease
	1806773	T	C	pnp	HCU71_RS08730	polyribonucleotide nucleotidyltransferase	J	Translation, ribosomal structure and biogenesis	Involved in mRNA degradation. Catalyzes the phosphorolysis of single-stranded polyribonucleotides processively in the 3'- to 5'-direction
	2125142	G	A		HCU71_RS10180	penicillin-binding protein 2	M	Cell wall/membrane/envelope biogenesis	penicillin-binding protein
	2240724	T	C	clpX	HCU71_RS10760	ATP-dependent Clp protease ATP-binding subunit ClpX	O	Post-translational modification, protein turnover, and chaperones	ATP-dependent specificity component of the Clp protease. It directs the protease to specific substrates. Can perform chaperone functions in the absence of ClpP
	2359977	G	T	ribD	HCU71_RS11265	bifunctional diaminohydroxyphosphoribosylaminopyrimidine deaminase/5-amino-6-(5-phosphoribosylamino)uracil reductase RibD	H	Coenzyme transport and metabolism	Converts 2,5-diamino-6-(ribosylamino)-4(3h)-pyrimidinone 5'-phosphate into 5-amino-6-(ribosylamino)-2,4(1h,3h)- pyrimidinedione 5'-phosphate
	2418428	A	G	hemH	HCU71_RS11615	ferrochelatase	H	Coenzyme transport and metabolism	Catalyzes the ferrous insertion into protoporphyrin IX
	2704134	G	A		HCU71_RS13310	DNA-directed RNA polymerase subunit delta	K	Transcription	Participates in both the initiation and recycling phases of transcription. In the presence of the delta subunit, RNAP displays an increased specificity of transcription, a decreased affinity for nucleic acids, and an increased efficiency of RNA synthesis because of enhanced recycling
4	851217	T	A	scdA	HCU71_RS04005	iron-sulfur cluster repair di-iron protein ScdA	D	Cell cycle control, cell division, chromosome partitioning	Di-iron-containing protein involved in the repair of iron-sulfur clusters
	1319669	A	G	recQ	HCU71_RS06350	DNA helicase RecQ	L	Replication, recombination and repair	DNA helicase
	1553497	A	T		HCU71_RS07510	hypothetical protein
5	66160	T	C		HCU71_RS00300	polysaccharide lyase 8 family protein	N	Cell motility	Polysaccharide lyase family 8, N terminal alpha-helical domain
6	664584	C	A		HCU71_RS03230	oleate hydratase	S	Function unknown	MCRA family
7	no SNPs
8	no SNPs
9	1028641	T	C		HCU71_RS04925	methionine ABC transporter ATP-binding protein	P	Inorganic ion transport and metabolism	Part of the ABC transporter complex MetNIQ involved in methionine import. Responsible for energy coupling to the transport system
	1108573	C	T	pdxS	HCU71_RS05335	pyridoxal 5'-phosphate synthase lyase subunit PdxS	H	Coenzyme transport and metabolism	Catalyzes the formation of pyridoxal 5'-phosphate from ribose 5-phosphate (RBP), glyceraldehyde 3-phosphate (G3P) and ammonia. The ammonia is provided by the PdxT subunit. Can also use ribulose 5-phosphate and dihydroxyacetone phosphate as substrates, resulting from enzyme-catalyzed isomerization of RBP and G3P, respectively
	1876867	C	T		non-coding
	2327332	C	T		HCU71_RS11130	DUF4479 domain-containing tRNA-binding protein	J	Translation, ribosomal structure and biogenesis	Belongs to the phenylalanyl-tRNA synthetase beta subunit family. Type 1 subfamily
10	66160	C	T		HCU71_RS00300	polysaccharide lyase 8 family protein	N	Cell motility	Polysaccharide lyase family 8, N terminal alpha-helical domain
	401301	A	G		HCU71_RS02030	thioredoxin family protein	CO	Energy production and conversion/ Post-translational modification, protein turnover, and chaperones	Thioredoxin
	925056	G	A		HCU71_RS04375	PTS sugar transporter subunit IIA	G	Carbohydrate transport and metabolism	Phosphoenolpyruvate-dependent sugar phosphotransferase system, EIIA 2
	2284463	T	A	ald	HCU71_RS10940	alanine dehydrogenase	E	Amino acid transport and metabolism	Belongs to the AlaDH PNT family
	2284466	C	G	ald	HCU71_RS10940	alanine dehydrogenase	E	Amino acid transport and metabolism	Belongs to the AlaDH PNT family
11	282782	T	C	gtxA	HCU71_RS01470	flippase GtxA	S	Function unknown	GtrA-like protein
	2652576	C	A	kdpB	HCU71_RS13035	potassium-transporting ATPase subunit KdpB	P	Inorganic ion transport and metabolism	Part of the high-affinity ATP-driven potassium transport (or Kdp) system, which catalyzes the hydrolysis of ATP coupled with the electrogenic transport of potassium into the cytoplasm. This subunit is responsible for energy coupling to the transport system
12	no SNPs
13	175579	T	G		HCU71_RS00940	imidazolonepropionase	Q	Secondary metabolites biosynthesis, transport, and catabolism	Belongs to the metallo-dependent hydrolases superfamily. HutI family
	801274	G	T	uhpT	HCU71_RS03805	hexose-6-phosphate:phosphate antiporter	G	Carbohydrate transport and metabolism	Major Facilitator Superfamily
	1314455	A	G		HCU71_RS06335	biotin-dependent carboxyltransferase family protein	E	Amino acid transport and metabolism	allophanate hydrolase subunit 2
14	1585858	A	T	purL	HCU71_RS07675	phosphoribosylformylglycinamidine synthase subunit PurL	F	Nucleotide transport and metabolism	Part of the phosphoribosylformylglycinamidine synthase complex involved in the purines biosynthetic pathway. Catalyzes the ATP-dependent conversion of formylglycinamide ribonucleotide (FGAR) and glutamine to yield formylglycinamidine ribonucleotide (FGAM) and glutamate. The FGAM synthase complex is composed of three subunits. PurQ produces an ammonia molecule by converting glutamine to glutamate.…
15	664584	C	A		HCU71_RS03230	oleate hydratase	S	Function unknown	MCRA family
16	no SNPs
17	532397	T	C	gtfA	HCU71_RS02640	accessory Sec system glycosyltransferase GtfA	M	Cell wall/membrane/envelope biogenesis	An N-acetylglucosaminyl transferase that is part of the accessory SecA2 SecY2 system specifically required to export serine-rich repeat cell wall proteins usually encoded upstream in the same operon
	664584	C	A		HCU71_RS03230	oleate hydratase	S	Function unknown	MCRA family
	1077633	A	G	mfd	HCU71_RS05170	transcription-repair coupling factor	L	Replication, recombination and repair	Couples transcription and DNA repair by recognizing RNA polymerase (RNAP) stalled at DNA lesions. Mediates ATP-dependent release of RNAP and its truncated transcript from the DNA, and recruitment of nucleotide excision repair machinery to the damaged site
	1108358	T	C		HCU71_RS05330	PLP-dependent aminotransferase family protein	K	Transcription	Transcriptional regulator
	1209610	T	C			non-coding
18	447384	A	G		HCU71_RS02245	TetR/AcrR family transcriptional regulator"	K	Transcription	Bacterial regulatory proteins, tetR family
	756197	A	T	argC	HCU71_RS03615	N-acetyl-gamma-glutamyl-phosphate reductase	E	Amino acid transport and metabolism	Catalyzes the NADPH-dependent reduction of N-acetyl-5- glutamyl phosphate to yield N-acetyl-L-glutamate 5-semialdehyde
	1195909	G	A	merA	HCU71_RS05710	FAD-containing oxidoreductase	C	Energy production and conversion	Belongs to the class-I pyridine nucleotide-disulfide oxidoreductase family
	2007177	T	C	ebh	HCU71_RS09570	hyperosmolarity resistance protein Ebh	D	Cell cycle control, cell division, chromosome partitioning	interspecies interaction between organisms
	2348388	T	G	ytwF	HCU71_RS11205	rhodanese-like domain-containing protein	P	Inorganic ion transport and metabolism	Rhodanese Homology Domain
	2726474	G	A	ylmA	HCU71_RS13425	ABC transporter ATP-binding protein	P	Inorganic ion transport and metabolism	ABC transporter, ATP-binding protein
19	no SNPs
20	412756	A	G			non-coding
	412757	T	C			non-coding
	961734	A	T			non-coding
	986687	T	C			non-coding
21	530901	G	A	gtfB	HCU71_RS02635	accessory Sec system glycosylation chaperone GtfB	M	Cell wall/membrane/envelope biogenesis	A stabilizing protein that is part of the accessory SecA2 SecY2 system specifically required to export serine-rich repeat cell wall proteins usually encoded upstream in the same operon. Stabilizes the glycosylation activity of Gtf1
	1388988	C	T		HCU71_RS06660	carboxylesterase	S	Function unknown	Carboxylesterase
	2307991	T	A	harA	HCU71_RS11060	haptoglobin-binding heme uptake protein HarA	M	Cell wall/membrane/envelope biogenesis	binding
22	2004341	A	G	ebh	HCU71_RS09570	hyperosmolarity resistance protein Ebh	D	Cell cycle control, cell division, chromosome partitioning	interspecies interaction between organisms
23	611789	G	A	hutH	HCU71_RS03000	histidine ammonia-lyase	E	Amino acid transport and metabolism	Histidine ammonia-lyase
	611793	G	T	hutH	HCU71_RS03001	histidine ammonia-lyase	E	Amino acid transport and metabolism	Histidine ammonia-lyase
	915340	A	A		HCU71_RS04320	alpha/beta hydrolase	I	Lipid transport and metabolism	alpha/beta hydrolase fold
