# Supplementary material for: Staphylococcus aureus From Prosthetic Joint Infections and Blood Cultures Display the Same Genetic Background
Source: APMIS. 2025 Jul 3;133(7):e70038. doi: 10.1111/apm.70038 (PMC12232108; doi:10.1111/apm.70038)
Supplement: Supplementary file 4 — Table S2. [file APM-133-0-s004.xlsx]

## Sheet: 1928 Rapport
Pat ID	Resistances													MLST								SCCmec														Toxins
	Ciprofloxacin	Clindamycin	Clindamycin (Inducible)	Erythromycin	Fusidic Acid	Gentamicin	Isoxazolyl Penicillins	Mupirocin	Penicillinase-labile Penicillins	Rifampicin (Rifampin)	Tetracycline	Trimethoprim	Vancomycin	Type	arcC	aroE	glpF	gmk	pta	tpi	yqiL	Type	IS1272	ccrA1	ccrA2	ccrA3	ccrA4	ccrB1	ccrB2	ccrB3	ccrB4	ccrB6	ccrC	mecA	mecC	etA	etB	lukF-PVL	lukS-PVL	tsst1
B1									blaZ					46	10	14	8	6	14	3	2	none
T1									blaZ					46	10	14	8	6	14	3	2	none
B2									blaZ					30	2	2	2	2	6	3	2	none
T2									blaZ					30	2	2	2	2	6	3	2	none
T3									blaZ					5	1	4	1	4	12	1	10	none
B3_2														5	1	4	1	4	12	1	10	none
T3_2									blaZ					5	1	4	1	4	12	1	10	none
B4									blaZ					22	7	6	1	5	8	8	6	unknown	✓																	✓
T4									blaZ					22	7	6	1	5	8	8	6	unknown	✓																	✓
B5									blaZ					12	1	3	1	8	11	5	11	none
T5									blaZ					12	1	3	1	8	11	5	11	none
B6									blaZ					30	2	2	2	2	6	3	2	none																		✓
T6									blaZ					30	2	2	2	2	6	3	2	none																		✓
B7									blaZ					30	2	2	2	2	6	3	2	none																		✓
T8									blaZ					30	2	2	2	2	6	3	2	none																		✓
B8									blaZ		tetM			5	1	4	1	4	12	1	10	none
T8										rpoB (ins475H)	tetM			5	1	4	1	4	12	1	10	none
B9									blaZ					15	13	13	1	1	12	11	13	none
T9									blaZ					15	13	13	1	1	12	11	13	none
B10									blaZ					4829	10	14	651	6	10	3	2	none
T10									blaZ					4829	10	14	651	6	10	3	2	none
B11														30	2	2	2	2	6	3	2	none
T11														30	2	2	2	2	6	3	2	none
B12									blaZ					5	1	4	1	4	12	1	10	none
T12									blaZ					5	1	4	1	4	12	1	10	none
B13														97	3	1	1	1	1	5	3	none
T13														97	3	1	1	1	1	5	3	none
B14														45	10	14	8	6	10	3	2	none
T14														45	10	14	8	6	10	3	2	none
B15									blaZ					34	8	2	2	2	6	3	2	unknown		✓						✓										✓
T15									blaZ					34	8	2	2	2	6	3	2	unknown		✓						✓										✓
B16									blaZ					30	2	2	2	2	6	3	2	none																		✓
T16									blaZ					30	2	2	2	2	6	3	2	none																		✓
B17														133	6	66	46	2	7	50	18	none
T17														133	6	66	46	2	7	50	18	none
B18							mecC		blaZ					130	6	57	45	2	7	58	52	XI		✓						✓					✓
T18							mecC		blaZ					130	6	57	45	2	7	58	52	XI		✓						✓					✓
B19									blaZ					7	5	4	1	4	4	6	3	none
T19									blaZ					7	5	4	1	4	4	6	3	none
B20									blaZ					9103	3	3	1	1	1	1	1161	none
T20									blaZ					9103	3	3	1	1	1	1	1161	none
B21									blaZ					8989	6	5	6	18	7	14	5	none
T21									blaZ					8989	6	5	6	18	7	14	5	none
B22									blaZ					25	4	1	4	1	5	5	4	none
T22									blaZ					25	4	1	4	1	5	5	4	none
B23									blaZ					45	10	14	8	6	10	3	2	none
T23									blaZ					45	10	14	8	6	10	3	2	none
